# Supplementary material for: Effects of Glutathione-Enriched Inactive Dry Yeast on the Flavor Profile of Kiwi Wine
Source: Foods. 2025 May 15;14(10):1760. doi: 10.3390/foods14101760 (PMC12111175; doi:10.3390/foods14101760)
Supplement: Supplementary file 1 [file foods-14-01760-s001.zip]

Archive with 1 entries (1 files):
- foods-3612970-supplementary.pdf
